# Supplementary material for: Thermal Stability of Polycaprolactone Grafted Densely with Maleic Anhydride Analysed Using the Coats–Redfern Equation
Source: Polymers (Basel). 2022 Sep 30;14(19):4100. doi: 10.3390/polym14194100 (PMC9571202; doi:10.3390/polym14194100)
Supplement: Supplementary file 1 [file polymers-14-04100-s001.zip]

Archive with 1 entries (1 files):
- polymers-1918108-supplementary.pdf
